# Supplementary material for: A competitive precision CRISPR method to identify the fitness effects of transcription factor binding sites
Source: Nat Biotechnol. 2022 Sep 26;41(2):197–203. doi: 10.1038/s41587-022-01444-6 (PMC9931575; doi:10.1038/s41587-022-01444-6)
Supplement: Supplementary file 3 — Supplementary Table 5. Read counts for individual cell lineages for the results shown in Fig. 2b. [file 41587_2022_1444_MOESM3_ESM.xlsx]

## Sheet: Table 5a
Supplementary Table 5a. Read counts for individual cell lineages from sample RPL23 E-box Exp 1 used for the analysis in Fig. 2b.
Read_count_Day2_CACGTG	Sequence_tag	Read_count_Day8_CACGTG	Sequence_tag	Read_count_Day2_TATTTA	Sequence_tag	Read_count_Day8_TATTTA	Sequence_tag
87	AACCTCACGTGGCCGG	246	AACCTCACGTGGCCGG	76	AACCTTATTTAGCCGG	55	AACCTTATTTAGCCGG
100	ATACTCACGTGGCCGG	253	ATACTCACGTGGCCGG	81	ATACTTATTTAGCCGG	163	ATACTTATTTAGCCGG
85	ATGCTCACGTGGCCGG	91	ATGCTCACGTGGCCGG	68	ATGCTTATTTAGCCGG	164	ATGCTTATTTAGCCGG
51	CACCTCACGTGGCCGC	237	CACCTCACGTGGCCGC	127	CACCTTATTTAGCCGC	6	CACCTTATTTAGCCGC
75	CATCTCACGTGGCCGG	159	CATCTCACGTGGCCGG	82	CATCTTATTTAGCCGG	98	CATCTTATTTAGCCGG
95	CGGCTCACGTGGCCGG	209	CGGCTCACGTGGCCGG	68	CGGCTTATTTAGCCGG	7	CGGCTTATTTAGCCGG
65	CTAATCACGTGGCCGG	168	CTAATCACGTGGCCGG	119	CTAATTATTTAGCCGG	379	CTAATTATTTAGCCGG
1842	CTACACACGTGGCCGG	9877	CTACACACGTGGCCGG	84	CTACATATTTAGCCGG	39	CTACATATTTAGCCGG
72	CTACGCACGTGGCCGG	128	CTACGCACGTGGCCGG	92	CTACGTATTTAGCCGG	152	CTACGTATTTAGCCGG
76	CTACTCACGTGACCGG	125	CTACTCACGTGACCGG	56	CTACTTATTTAACCGG	42	CTACTTATTTAACCGG
130	CTACTCACGTGGACGG	609	CTACTCACGTGGACGG	97	CTACTTATTTAGACGG	73	CTACTTATTTAGACGG
78	CTACTCACGTGGCAGG	45	CTACTCACGTGGCAGG	104	CTACTTATTTAGCAGG	119	CTACTTATTTAGCAGG
220	CTACTCACGTGGCCCG	1139	CTACTCACGTGGCCCG	86	CTACTTATTTAGCCCG	208	CTACTTATTTAGCCCG
107	CTACTCACGTGGCCGC	153	CTACTCACGTGGCCGC	61	CTACTTATTTAGCCGC	120	CTACTTATTTAGCCGC
93	CTACTCACGTGGCCGT	213	CTACTCACGTGGCCGT	116	CTACTTATTTAGCCGT	83	CTACTTATTTAGCCGT
151	CTCAACACGTGGCCGG	396	CTCAACACGTGGCCGG	76	CTCAATATTTAGCCGG	14	CTCAATATTTAGCCGG
128	CTCACCACGTGGCCGG	372	CTCACCACGTGGCCGG	64	CTCACTATTTAGCCGG	54	CTCACTATTTAGCCGG
117	CTCATCACGTGTCCGG	257	CTCATCACGTGTCCGG	69	CTCATTATTTATCCGG	45	CTCATTATTTATCCGG
66	CTCCACACGTGCCCGG	275	CTCCACACGTGCCCGG	59	CTCCATATTTACCCGG	54	CTCCATATTTACCCGG
118	CTCCACACGTGGCCGC	398	CTCCACACGTGGCCGC	57	CTCCATATTTAGCCGC	49	CTCCATATTTAGCCGC
62	CTCCTCACGTGCGCGG	45	CTCCTCACGTGCGCGG	69	CTCCTTATTTACGCGG	74	CTCCTTATTTACGCGG
64	CTCCTCACGTGGCCTC	135	CTCCTCACGTGGCCTC	104	CTCCTTATTTAGCCTC	100	CTCCTTATTTAGCCTC
150	CTCCTCACGTGTCCCG	753	CTCCTCACGTGTCCCG	94	CTCCTTATTTATCCCG	85	CTCCTTATTTATCCCG
85	CTCCTCACGTGTCCGC	464	CTCCTCACGTGTCCGC	81	CTCCTTATTTATCCGC	109	CTCCTTATTTATCCGC
69	CTCCTCACGTGTCGGG	123	CTCCTCACGTGTCGGG	91	CTCCTTATTTATCGGG	59	CTCCTTATTTATCGGG
92	CTCTACACGTGGCCGG	304	CTCTACACGTGGCCGG	96	CTCTATATTTAGCCGG	49	CTCTATATTTAGCCGG
84	GACCTCACGTGGCCGG	270	GACCTCACGTGGCCGG	77	GACCTTATTTAGCCGG	217	GACCTTATTTAGCCGG
71	GTCATCACGTGGCCGG	124	GTCATCACGTGGCCGG	55	GTCATTATTTAGCCGG	30	GTCATTATTTAGCCGG
162	TTCATCACGTGGCCGG	44	TTCATCACGTGGCCGG	67	TTCATTATTTAGCCGG	32	TTCATTATTTAGCCGG
62	TTCCGCACGTGGCCGG	455	TTCCGCACGTGGCCGG	58	TTCCGTATTTAGCCGG	91	TTCCGTATTTAGCCGG

## Sheet: Table 5b
Supplementary Table 5b. Read counts for individual cell lineages from sample HK2 E-box Exp 1 used for the analysis in Fig. 2b.
Read_count_Day2_CACGTG	Sequence_tag	Read_count_Day8_CACGTG	Sequence_tag	Read_count_Day2_TATTTA	Sequence_tag	Read_count_Day8_TATTTA	Sequence_tag
103	AAGCCCACGTGGGAGG	53	AAGCCCACGTGGGAGG	54	AAGCCTATTTAGGAGG	35	AAGCCTATTTAGGAGG
137	CCGCGCACGTGGGAGG	95	CCGCGCACGTGGGAGG	110	CCGCGTATTTAGGAGG	25	CCGCGTATTTAGGAGG
145	CCGTCCACGTGGGAGG	66	CCGTCCACGTGGGAGG	64	CCGTCTATTTAGGAGG	8	CCGTCTATTTAGGAGG
661	CTGCCCACGTGGGAGG	271	CTGCCCACGTGGGAGG	50	CTGCCTATTTAGGAGG	66	CTGCCTATTTAGGAGG
112	GCACCCACGTGGGCGG	36	GCACCCACGTGGGCGG	91	GCACCTATTTAGGCGG	14	GCACCTATTTAGGCGG
136	GCATCCACGTGGGAGG	79	GCATCCACGTGGGAGG	175	GCATCTATTTAGGAGG	26	GCATCTATTTAGGAGG
252	GCCACCACGTGGGAGG	142	GCCACCACGTGGGAGG	96	GCCACTATTTAGGAGG	43	GCCACTATTTAGGAGG
4232	GCCCACACGTGGGAGG	2077	GCCCACACGTGGGAGG	79	GCCCATATTTAGGAGG	35	GCCCATATTTAGGAGG
102	GCCCCCACGTGGGGGG	114	GCCCCCACGTGGGGGG	52	GCCCCTATTTAGGGGG	12	GCCCCTATTTAGGGGG
1087	GCCCTCACGTGGGAGG	1362	GCCCTCACGTGGGAGG	70	GCCCTTATTTAGGAGG	41	GCCCTTATTTAGGAGG
132	GCGCACACGTGGGAGC	23	GCGCACACGTGGGAGC	72	GCGCATATTTAGGAGC	18	GCGCATATTTAGGAGC
465	GCGCCCACGTGGAGGG	746	GCGCCCACGTGGAGGG	105	GCGCCTATTTAGAGGG	71	GCGCCTATTTAGAGGG
67	GCGCCCACGTGGGTAG	81	GCGCCCACGTGGGTAG	86	GCGCCTATTTAGGTAG	43	GCGCCTATTTAGGTAG
125	GCGCCCACGTGGTATG	277	GCGCCCACGTGGTATG	176	GCGCCTATTTAGTATG	82	GCGCCTATTTAGTATG
189	GCGCCCACGTGTGACG	36	GCGCCCACGTGTGACG	202	GCGCCTATTTATGACG	78	GCGCCTATTTATGACG
168	GCTCACACGTGGGAGG	86	GCTCACACGTGGGAGG	103	GCTCATATTTAGGAGG	24	GCTCATATTTAGGAGG
62	GGGCCCACGTGGGAGT	13	GGGCCCACGTGGGAGT	185	GGGCCTATTTAGGAGT	17	GGGCCTATTTAGGAGT
332	GGGCGCACGTGGGAGG	316	GGGCGCACGTGGGAGG	87	GGGCGTATTTAGGAGG	8	GGGCGTATTTAGGAGG
69	GTGCACACGTGGGAGG	55	GTGCACACGTGGGAGG	70	GTGCATATTTAGGAGG	10	GTGCATATTTAGGAGG
134	TCCCCCACGTGGGAGG	184	TCCCCCACGTGGGAGG	56	TCCCCTATTTAGGAGG	1	TCCCCTATTTAGGAGG
245	TCGCACACGTGGGAGG	131	TCGCACACGTGGGAGG	80	TCGCATATTTAGGAGG	83	TCGCATATTTAGGAGG

## Sheet: Table 5c
Supplementary Table 5c. Read counts for individual cell lineages from sample PPAT E-box Exp 1 used for the analysis in Fig. 2b.
Read_count_Day2_CACGTG	Sequence_tag	Read_count_Day8_CACGTG	Sequence_tag	Read_count_Day2_TATTTA	Sequence_tag	Read_count_Day8_TATTTA	Sequence_tag
871	AAACGCACGTGGAAGG	1911	AAACGCACGTGGAAGG	86	AAACGTATTTAGAAGG	307	AAACGTATTTAGAAGG
696	AAATGCACGTGGAAGG	1594	AAATGCACGTGGAAGG	244	AAATGTATTTAGAAGG	351	AAATGTATTTAGAAGG
694	AACAGCACGTGGAAGG	834	AACAGCACGTGGAAGG	93	AACAGTATTTAGAAGG	207	AACAGTATTTAGAAGG
384	AATAGCACGTGGAAGG	772	AATAGCACGTGGAAGG	246	AATAGTATTTAGAAGG	315	AATAGTATTTAGAAGG
382	CAAAACACGTGGAAGG	1805	CAAAACACGTGGAAGG	67	CAAAATATTTAGAAGG	654	CAAAATATTTAGAAGG
481	CAAGGCACGTGGAAGG	1331	CAAGGCACGTGGAAGG	217	CAAGGTATTTAGAAGG	309	CAAGGTATTTAGAAGG
308	CAATGCACGTGGAAGG	1494	CAATGCACGTGGAAGG	652	CAATGTATTTAGAAGG	560	CAATGTATTTAGAAGG
910	CGAAGCACGTGGAAGG	8495	CGAAGCACGTGGAAGG	143	CGAAGTATTTAGAAGG	573	CGAAGTATTTAGAAGG
112	GAAAACACGTGGAAGA	478	GAAAACACGTGGAAGA	181	GAAAATATTTAGAAGA	905	GAAAATATTTAGAAGA
51	GAAAACACGTGGACGG	266	GAAAACACGTGGACGG	218	GAAAATATTTAGACGG	438	GAAAATATTTAGACGG
321	GAAAACACGTGGTAGG	303	GAAAACACGTGGTAGG	196	GAAAATATTTAGTAGG	430	GAAAATATTTAGTAGG
211	GAAACCACGTGGAACG	818	GAAACCACGTGGAACG	605	GAAACTATTTAGAACG	1066	GAAACTATTTAGAACG
329	GAAACCACGTGGAATG	730	GAAACCACGTGGAATG	215	GAAACTATTTAGAATG	237	GAAACTATTTAGAATG
170	GAAACCACGTGGGAGG	552	GAAACCACGTGGGAGG	199	GAAACTATTTAGGAGG	441	GAAACTATTTAGGAGG
114	GAAACCACGTGGTAGG	1048	GAAACCACGTGGTAGG	183	GAAACTATTTAGTAGG	405	GAAACTATTTAGTAGG
200	GAAACCACGTGTAAGG	1020	GAAACCACGTGTAAGG	248	GAAACTATTTATAAGG	496	GAAACTATTTATAAGG
286	GAAAGCACGTGAAAGC	1394	GAAAGCACGTGAAAGC	79	GAAAGTATTTAAAAGC	809	GAAAGTATTTAAAAGC
130	GAAAGCACGTGAAATG	1121	GAAAGCACGTGAAATG	158	GAAAGTATTTAAAATG	969	GAAAGTATTTAAAATG
142	GAAAGCACGTGCAAGA	351	GAAAGCACGTGCAAGA	257	GAAAGTATTTACAAGA	805	GAAAGTATTTACAAGA
549	GAAAGCACGTGCAATG	711	GAAAGCACGTGCAATG	369	GAAAGTATTTACAATG	769	GAAAGTATTTACAATG
582	GAAAGCACGTGCCAGG	916	GAAAGCACGTGCCAGG	150	GAAAGTATTTACCAGG	521	GAAAGTATTTACCAGG
376	GAAAGCACGTGCGAGG	674	GAAAGCACGTGCGAGG	370	GAAAGTATTTACGAGG	419	GAAAGTATTTACGAGG
239	GAAAGCACGTGCTAGG	464	GAAAGCACGTGCTAGG	621	GAAAGTATTTACTAGG	493	GAAAGTATTTACTAGG
260	GAAAGCACGTGGAACT	372	GAAAGCACGTGGAACT	210	GAAAGTATTTAGAACT	902	GAAAGTATTTAGAACT
125	GAAAGCACGTGTAAAG	627	GAAAGCACGTGTAAAG	150	GAAAGTATTTATAAAG	756	GAAAGTATTTATAAAG
302	GAAAGCACGTGTAACG	729	GAAAGCACGTGTAACG	245	GAAAGTATTTATAACG	792	GAAAGTATTTATAACG
70	GAAAGCACGTGTAGGG	361	GAAAGCACGTGTAGGG	356	GAAAGTATTTATAGGG	531	GAAAGTATTTATAGGG
190	GAAAGCACGTGTCAGG	1114	GAAAGCACGTGTCAGG	348	GAAAGTATTTATCAGG	423	GAAAGTATTTATCAGG
110	GAAATCACGTGGAATG	605	GAAATCACGTGGAATG	195	GAAATTATTTAGAATG	210	GAAATTATTTAGAATG
137	GAAATCACGTGGACGG	459	GAAATCACGTGGACGG	108	GAAATTATTTAGACGG	573	GAAATTATTTAGACGG
119	GAAATCACGTGGCAGG	240	GAAATCACGTGGCAGG	147	GAAATTATTTAGCAGG	346	GAAATTATTTAGCAGG
128	GAAATCACGTGGTAGG	473	GAAATCACGTGGTAGG	208	GAAATTATTTAGTAGG	622	GAAATTATTTAGTAGG
583	GAACACACGTGGAAGG	2308	GAACACACGTGGAAGG	494	GAACATATTTAGAAGG	316	GAACATATTTAGAAGG
911	GAACCCACGTGGAAGG	3561	GAACCCACGTGGAAGG	143	GAACCTATTTAGAAGG	640	GAACCTATTTAGAAGG
245	GAACGCACGTGGAATG	250	GAACGCACGTGGAATG	171	GAACGTATTTAGAATG	348	GAACGTATTTAGAATG
117	GAACGCACGTGGAGGG	623	GAACGCACGTGGAGGG	237	GAACGTATTTAGAGGG	613	GAACGTATTTAGAGGG
142	GAACGCACGTGGTAGG	385	GAACGCACGTGGTAGG	99	GAACGTATTTAGTAGG	483	GAACGTATTTAGTAGG
1462	GAACTCACGTGGAAGG	2124	GAACTCACGTGGAAGG	511	GAACTTATTTAGAAGG	392	GAACTTATTTAGAAGG
652	GAAGACACGTGGAAGG	1772	GAAGACACGTGGAAGG	99	GAAGATATTTAGAAGG	468	GAAGATATTTAGAAGG
635	GAAGCCACGTGGAAGG	3103	GAAGCCACGTGGAAGG	141	GAAGCTATTTAGAAGG	556	GAAGCTATTTAGAAGG
250	GAAGTCACGTGGAAGG	2021	GAAGTCACGTGGAAGG	169	GAAGTTATTTAGAAGG	268	GAAGTTATTTAGAAGG
988	GAATCCACGTGGAAGG	2760	GAATCCACGTGGAAGG	232	GAATCTATTTAGAAGG	806	GAATCTATTTAGAAGG
220	GAATGCACGTGGAACG	406	GAATGCACGTGGAACG	84	GAATGTATTTAGAACG	261	GAATGTATTTAGAACG
78	GAATGCACGTGGAAGC	202	GAATGCACGTGGAAGC	173	GAATGTATTTAGAAGC	183	GAATGTATTTAGAAGC
57	GAATGCACGTGGAGGG	333	GAATGCACGTGGAGGG	320	GAATGTATTTAGAGGG	121	GAATGTATTTAGAGGG
735	GAATTCACGTGGAAGG	2626	GAATTCACGTGGAAGG	228	GAATTTATTTAGAAGG	603	GAATTTATTTAGAAGG
403	GACAGCACGTGAAAGG	466	GACAGCACGTGAAAGG	335	GACAGTATTTAAAAGG	634	GACAGTATTTAAAAGG
214	GACGGCACGTGGAAGG	1850	GACGGCACGTGGAAGG	144	GACGGTATTTAGAAGG	317	GACGGTATTTAGAAGG
833	GACTGCACGTGGAAGG	1520	GACTGCACGTGGAAGG	173	GACTGTATTTAGAAGG	389	GACTGTATTTAGAAGG
493	GAGAACACGTGGAAGG	2139	GAGAACACGTGGAAGG	69	GAGAATATTTAGAAGG	244	GAGAATATTTAGAAGG
556	GAGACCACGTGGAAGG	1854	GAGACCACGTGGAAGG	333	GAGACTATTTAGAAGG	629	GAGACTATTTAGAAGG
865	GAGATCACGTGGAAGG	2681	GAGATCACGTGGAAGG	128	GAGATTATTTAGAAGG	205	GAGATTATTTAGAAGG
154	GATAGCACGTGGATGG	409	GATAGCACGTGGATGG	245	GATAGTATTTAGATGG	176	GATAGTATTTAGATGG
566	GATATCACGTGGAAGG	2166	GATATCACGTGGAAGG	549	GATATTATTTAGAAGG	408	GATATTATTTAGAAGG
73	GATGGCACGTGGAAGG	1804	GATGGCACGTGGAAGG	144	GATGGTATTTAGAAGG	265	GATGGTATTTAGAAGG
176	GATTGCACGTGGAAGG	2348	GATTGCACGTGGAAGG	70	GATTGTATTTAGAAGG	355	GATTGTATTTAGAAGG
465	GCAAGCACGTGGAACG	383	GCAAGCACGTGGAACG	200	GCAAGTATTTAGAACG	390	GCAAGTATTTAGAACG
130	GCAAGCACGTGGAAGA	457	GCAAGCACGTGGAAGA	218	GCAAGTATTTAGAAGA	143	GCAAGTATTTAGAAGA
268	GCTAGCACGTGGAAGG	1337	GCTAGCACGTGGAAGG	198	GCTAGTATTTAGAAGG	385	GCTAGTATTTAGAAGG
651	GGAACCACGTGGAAGG	1493	GGAACCACGTGGAAGG	345	GGAACTATTTAGAAGG	604	GGAACTATTTAGAAGG
150	GGAAGCACGTGGAAAG	204	GGAAGCACGTGGAAAG	266	GGAAGTATTTAGAAAG	300	GGAAGTATTTAGAAAG
936	GGACGCACGTGGAAGG	1488	GGACGCACGTGGAAGG	513	GGACGTATTTAGAAGG	287	GGACGTATTTAGAAGG
608	TAAACCACGTGGAAGG	1782	TAAACCACGTGGAAGG	87	TAAACTATTTAGAAGG	207	TAAACTATTTAGAAGG
579	TAACGCACGTGGAAGG	2006	TAACGCACGTGGAAGG	160	TAACGTATTTAGAAGG	156	TAACGTATTTAGAAGG
572	TAATGCACGTGGAAGG	2375	TAATGCACGTGGAAGG	77	TAATGTATTTAGAAGG	384	TAATGTATTTAGAAGG

## Sheet: Table 5d
Supplementary Table 5d. Read counts for individual cell lineages from sample MDN1 E-box 1 used for the analysis in Fig. 2b.
Read_count_Day2_CACGTG	Sequence_tag	Read_count_Day8_CACGTG	Sequence_tag	Read_count_Day2_TATTTA	Sequence_tag	Read_count_Day8_TATTTA	Sequence_tag
104	AACAACACGTGGGTGA	699	AACAACACGTGGGTGA	136	AACAATATTTAGGTGA	613	AACAATATTTAGGTGA
97	AACCCCACGTGGGTGA	908	AACCCCACGTGGGTGA	99	AACCCTATTTAGGTGA	384	AACCCTATTTAGGTGA
144	CAACACACGTGGCTGA	495	CAACACACGTGGCTGA	104	CAACATATTTAGCTGA	373	CAACATATTTAGCTGA
65	CAACACACGTGGGTGC	221	CAACACACGTGGGTGC	95	CAACATATTTAGGTGC	306	CAACATATTTAGGTGC
73	CAACGCACGTGGGTGA	560	CAACGCACGTGGGTGA	63	CAACGTATTTAGGTGA	577	CAACGTATTTAGGTGA
122	CAATACACGTGGGTGA	1427	CAATACACGTGGGTGA	72	CAATATATTTAGGTGA	64	CAATATATTTAGGTGA
120	CACAACACGTGGGTAA	468	CACAACACGTGGGTAA	174	CACAATATTTAGGTAA	157	CACAATATTTAGGTAA
57	CACACCACGTGGGTGA	4189	CACACCACGTGGGTGA	57	CACACTATTTAGGTGA	791	CACACTATTTAGGTGA
73	CACCACACGTGAATGA	1181	CACCACACGTGAATGA	273	CACCATATTTAAATGA	1625	CACCATATTTAAATGA
74	CACCACACGTGACTGA	991	CACCACACGTGACTGA	372	CACCATATTTAACTGA	2630	CACCATATTTAACTGA
64	CACCACACGTGAGAGA	477	CACCACACGTGAGAGA	90	CACCATATTTAAGAGA	1355	CACCATATTTAAGAGA
140	CACCACACGTGAGGGA	545	CACCACACGTGAGGGA	130	CACCATATTTAAGGGA	791	CACCATATTTAAGGGA
54	CACCACACGTGAGTCA	782	CACCACACGTGAGTCA	261	CACCATATTTAAGTCA	1251	CACCATATTTAAGTCA
156	CACCACACGTGAGTGC	492	CACCACACGTGAGTGC	87	CACCATATTTAAGTGC	816	CACCATATTTAAGTGC
72	CACCACACGTGCCTGA	1072	CACCACACGTGCCTGA	204	CACCATATTTACCTGA	2459	CACCATATTTACCTGA
157	CACCACACGTGCGAGA	1124	CACCACACGTGCGAGA	171	CACCATATTTACGAGA	1075	CACCATATTTACGAGA
122	CACCACACGTGCGCGA	737	CACCACACGTGCGCGA	99	CACCATATTTACGCGA	1423	CACCATATTTACGCGA
83	CACCACACGTGCGTAA	1145	CACCACACGTGCGTAA	107	CACCATATTTACGTAA	1324	CACCATATTTACGTAA
163	CACCACACGTGCGTCA	1094	CACCACACGTGCGTCA	169	CACCATATTTACGTCA	1715	CACCATATTTACGTCA
136	CACCACACGTGCGTTA	873	CACCACACGTGCGTTA	125	CACCATATTTACGTTA	686	CACCATATTTACGTTA
106	CACCACACGTGGCAGA	398	CACCACACGTGGCAGA	571	CACCATATTTAGCAGA	1849	CACCATATTTAGCAGA
84	CACCACACGTGGGAGC	387	CACCACACGTGGGAGC	121	CACCATATTTAGGAGC	1252	CACCATATTTAGGAGC
54	CACCACACGTGGGATA	149	CACCACACGTGGGATA	101	CACCATATTTAGGATA	1150	CACCATATTTAGGATA
64	CACCACACGTGGGCCA	165	CACCACACGTGGGCCA	171	CACCATATTTAGGCCA	1394	CACCATATTTAGGCCA
56	CACCACACGTGGGCGT	109	CACCACACGTGGGCGT	119	CACCATATTTAGGCGT	1373	CACCATATTTAGGCGT
87	CACCACACGTGGGGGA	2185	CACCACACGTGGGGGA	674	CACCATATTTAGGGGA	6427	CACCATATTTAGGGGA
149	CACCACACGTGTGAGA	1178	CACCACACGTGTGAGA	91	CACCATATTTATGAGA	1015	CACCATATTTATGAGA
148	CACCACACGTGTGCGA	810	CACCACACGTGTGCGA	115	CACCATATTTATGCGA	912	CACCATATTTATGCGA
76	CACCACACGTGTGTAA	453	CACCACACGTGTGTAA	61	CACCATATTTATGTAA	1103	CACCATATTTATGTAA
56	CACCACACGTGTGTGG	574	CACCACACGTGTGTGG	158	CACCATATTTATGTGG	1009	CACCATATTTATGTGG
96	CACCACACGTGTGTTA	771	CACCACACGTGTGTTA	154	CACCATATTTATGTTA	923	CACCATATTTATGTTA
103	CACCACACGTGTTTGA	834	CACCACACGTGTTTGA	140	CACCATATTTATTTGA	921	CACCATATTTATTTGA
143	CACCCCACGTGCGTGA	616	CACCCCACGTGCGTGA	369	CACCCTATTTACGTGA	1267	CACCCTATTTACGTGA
215	CACCCCACGTGGATGA	660	CACCCCACGTGGATGA	78	CACCCTATTTAGATGA	1066	CACCCTATTTAGATGA
73	CACCCCACGTGGGCGA	430	CACCCCACGTGGGCGA	73	CACCCTATTTAGGCGA	1351	CACCCTATTTAGGCGA
66	CACCCCACGTGGGTGC	807	CACCCCACGTGGGTGC	112	CACCCTATTTAGGTGC	1276	CACCCTATTTAGGTGC
99	CACCCCACGTGGGTGG	389	CACCCCACGTGGGTGG	68	CACCCTATTTAGGTGG	1170	CACCCTATTTAGGTGG
122	CACCGCACGTGCGTGA	571	CACCGCACGTGCGTGA	113	CACCGTATTTACGTGA	781	CACCGTATTTACGTGA
72	CACCGCACGTGGGGGA	176	CACCGCACGTGGGGGA	85	CACCGTATTTAGGGGA	325	CACCGTATTTAGGGGA
89	CACCTCACGTGAGTGA	631	CACCTCACGTGAGTGA	368	CACCTTATTTAAGTGA	1020	CACCTTATTTAAGTGA
124	CACCTCACGTGGGAGA	586	CACCTCACGTGGGAGA	182	CACCTTATTTAGGAGA	440	CACCTTATTTAGGAGA
55	CACGACACGTGGCTGA	422	CACGACACGTGGCTGA	58	CACGATATTTAGCTGA	448	CACGATATTTAGCTGA
145	CACGACACGTGGGTGG	177	CACGACACGTGGGTGG	69	CACGATATTTAGGTGG	217	CACGATATTTAGGTGG
146	CACGACACGTGGTTGA	269	CACGACACGTGGTTGA	75	CACGATATTTAGTTGA	317	CACGATATTTAGTTGA
81	CACGTCACGTGGGTGA	2485	CACGTCACGTGGGTGA	95	CACGTTATTTAGGTGA	305	CACGTTATTTAGGTGA
181	CACTACACGTGGCTGA	484	CACTACACGTGGCTGA	314	CACTATATTTAGCTGA	443	CACTATATTTAGCTGA
64	CACTACACGTGGGTAA	260	CACTACACGTGGGTAA	53	CACTATATTTAGGTAA	657	CACTATATTTAGGTAA
51	CACTACACGTGGTTGA	308	CACTACACGTGGTTGA	105	CACTATATTTAGTTGA	403	CACTATATTTAGTTGA
241	CACTGCACGTGGGTGA	1870	CACTGCACGTGGGTGA	68	CACTGTATTTAGGTGA	581	CACTGTATTTAGGTGA
463	CAGCTCACGTGGGTGA	7625	CAGCTCACGTGGGTGA	71	CAGCTTATTTAGGTGA	305	CAGCTTATTTAGGTGA
57	CAGGACACGTGGGTGA	658	CAGGACACGTGGGTGA	167	CAGGATATTTAGGTGA	267	CAGGATATTTAGGTGA
105	CATCACACGTGGGAGA	67	CATCACACGTGGGAGA	57	CATCATATTTAGGAGA	345	CATCATATTTAGGAGA
52	CATCCCACGTGGGTGA	1095	CATCCCACGTGGGTGA	90	CATCCTATTTAGGTGA	293	CATCCTATTTAGGTGA
2395	CCACACACGTGGGTGA	39617	CCACACACGTGGGTGA	119	CCACATATTTAGGTGA	327	CCACATATTTAGGTGA
106	CCCCGCACGTGGGTGA	826	CCCCGCACGTGGGTGA	131	CCCCGTATTTAGGTGA	185	CCCCGTATTTAGGTGA
150	CCCTACACGTGGGTGA	1640	CCCTACACGTGGGTGA	142	CCCTATATTTAGGTGA	481	CCCTATATTTAGGTGA
71	CCGCACACGTGGGTGA	491	CCGCACACGTGGGTGA	94	CCGCATATTTAGGTGA	253	CCGCATATTTAGGTGA
118	CGACACACGTGGGTGA	717	CGACACACGTGGGTGA	105	CGACATATTTAGGTGA	362	CGACATATTTAGGTGA
60	CGCTACACGTGGGTGA	569	CGCTACACGTGGGTGA	96	CGCTATATTTAGGTGA	229	CGCTATATTTAGGTGA
97	CGGCACACGTGGGTGA	685	CGGCACACGTGGGTGA	155	CGGCATATTTAGGTGA	82	CGGCATATTTAGGTGA
109	CTCAACACGTGGGTGA	811	CTCAACACGTGGGTGA	74	CTCAATATTTAGGTGA	214	CTCAATATTTAGGTGA
60	CTCCCCACGTGGGTGA	1099	CTCCCCACGTGGGTGA	77	CTCCCTATTTAGGTGA	427	CTCCCTATTTAGGTGA
179	CTCCGCACGTGGGTGA	788	CTCCGCACGTGGGTGA	121	CTCCGTATTTAGGTGA	199	CTCCGTATTTAGGTGA
189	CTTCACACGTGGGTGA	1012	CTTCACACGTGGGTGA	106	CTTCATATTTAGGTGA	131	CTTCATATTTAGGTGA
66	GACAACACGTGGGTGA	942	GACAACACGTGGGTGA	70	GACAATATTTAGGTGA	153	GACAATATTTAGGTGA
219	GAGCACACGTGGGTGA	4452	GAGCACACGTGGGTGA	127	GAGCATATTTAGGTGA	65	GAGCATATTTAGGTGA
55	TACCCCACGTGGGTGA	661	TACCCCACGTGGGTGA	97	TACCCTATTTAGGTGA	48	TACCCTATTTAGGTGA
170	TATCACACGTGGGTGA	840	TATCACACGTGGGTGA	58	TATCATATTTAGGTGA	45	TATCATATTTAGGTGA
137	TCCCACACGTGGGTGA	886	TCCCACACGTGGGTGA	168	TCCCATATTTAGGTGA	135	TCCCATATTTAGGTGA

## Sheet: Table 5e
Supplementary Table 5e. Read counts for individual cell lineages from sample PAICS E-box Exp 1 used for the analysis in Fig. 2b.
Read_count_Day2_CACGTG	Sequence_tag	Read_count_Day8_CACGTG	Sequence_tag	Read_count_Day2_TATTTA	Sequence_tag	Read_count_Day8_TATTTA	Sequence_tag
60	TGCTTCACGTGCAAAT	81	TGCTTCACGTGCAAAT	383	TGCTTTATTTACAAAT	231	TGCTTTATTTACAAAT
327	TGCCTCACGTGGAAAT	1051	TGCCTCACGTGGAAAT	311	TGCCTTATTTAGAAAT	280	TGCCTTATTTAGAAAT
125	TGCTGCACGTGTAAAA	142	TGCTGCACGTGTAAAA	302	TGCTGTATTTATAAAA	264	TGCTGTATTTATAAAA
99	TGCTGCACGTGCAAAA	182	TGCTGCACGTGCAAAA	260	TGCTGTATTTACAAAA	240	TGCTGTATTTACAAAA
212	TGTTACACGTGGAAAT	265	TGTTACACGTGGAAAT	257	TGTTATATTTAGAAAT	238	TGTTATATTTAGAAAT
53	TGCTGCACGTGAAGAT	186	TGCTGCACGTGAAGAT	255	TGCTGTATTTAAAGAT	235	TGCTGTATTTAAAGAT
59	TGCTGCACGTGAGAAT	254	TGCTGCACGTGAGAAT	246	TGCTGTATTTAAGAAT	278	TGCTGTATTTAAGAAT
395	TGCAACACGTGGAAAT	582	TGCAACACGTGGAAAT	243	TGCAATATTTAGAAAT	298	TGCAATATTTAGAAAT
106	TGCTGCACGTGTCAAT	184	TGCTGCACGTGTCAAT	235	TGCTGTATTTATCAAT	187	TGCTGTATTTATCAAT
114	TTCAGCACGTGGAAAT	300	TTCAGCACGTGGAAAT	219	TTCAGTATTTAGAAAT	142	TTCAGTATTTAGAAAT
145	TGCTGCACGTGAAAAA	177	TGCTGCACGTGAAAAA	215	TGCTGTATTTAAAAAA	223	TGCTGTATTTAAAAAA
107	CCCTGCACGTGGAAAT	292	CCCTGCACGTGGAAAT	211	CCCTGTATTTAGAAAT	197	CCCTGTATTTAGAAAT
85	TGCTACACGTGCAAAT	72	TGCTACACGTGCAAAT	209	TGCTATATTTACAAAT	272	TGCTATATTTACAAAT
73	TCCTGCACGTGAAAAT	85	TCCTGCACGTGAAAAT	208	TCCTGTATTTAAAAAT	127	TCCTGTATTTAAAAAT
50	TGCGGCACGTGGAATT	104	TGCGGCACGTGGAATT	206	TGCGGTATTTAGAATT	148	TGCGGTATTTAGAATT
111	TGCTACACGTGAAAAT	149	TGCTACACGTGAAAAT	205	TGCTATATTTAAAAAT	333	TGCTATATTTAAAAAT
159	TGCTGCACGTGAAATT	220	TGCTGCACGTGAAATT	203	TGCTGTATTTAAAATT	327	TGCTGTATTTAAAATT
55	TGCTGCACGTGTAATT	233	TGCTGCACGTGTAATT	199	TGCTGTATTTATAATT	170	TGCTGTATTTATAATT
219	TCATGCACGTGGAAAT	232	TCATGCACGTGGAAAT	196	TCATGTATTTAGAAAT	103	TCATGTATTTAGAAAT
72	TGCTACACGTGGAAAA	275	TGCTACACGTGGAAAA	183	TGCTATATTTAGAAAA	163	TGCTATATTTAGAAAA
84	TGCTTCACGTGGCAAT	166	TGCTTCACGTGGCAAT	183	TGCTTTATTTAGCAAT	285	TGCTTTATTTAGCAAT
114	TGCTGCACGTGTAAAG	82	TGCTGCACGTGTAAAG	182	TGCTGTATTTATAAAG	244	TGCTGTATTTATAAAG
143	TGATCCACGTGGAAAT	295	TGATCCACGTGGAAAT	181	TGATCTATTTAGAAAT	120	TGATCTATTTAGAAAT
226	TGCTGCACGTGACAAT	245	TGCTGCACGTGACAAT	181	TGCTGTATTTAACAAT	305	TGCTGTATTTAACAAT
90	TGAAGCACGTGGAAAT	422	TGAAGCACGTGGAAAT	180	TGAAGTATTTAGAAAT	93	TGAAGTATTTAGAAAT
87	TGCTGCACGTGCCAAT	268	TGCTGCACGTGCCAAT	176	TGCTGTATTTACCAAT	318	TGCTGTATTTACCAAT
55	TGCTGCACGTGCGAAT	174	TGCTGCACGTGCGAAT	175	TGCTGTATTTACGAAT	291	TGCTGTATTTACGAAT
68	TGCTGCACGTGTAGAT	230	TGCTGCACGTGTAGAT	172	TGCTGTATTTATAGAT	100	TGCTGTATTTATAGAT
283	TTCCGCACGTGGAAAT	262	TTCCGCACGTGGAAAT	172	TTCCGTATTTAGAAAT	133	TTCCGTATTTAGAAAT
61	TGCAGCACGTGGAAAC	243	TGCAGCACGTGGAAAC	170	TGCAGTATTTAGAAAC	219	TGCAGTATTTAGAAAC
137	TGCGGCACGTGCAAAT	55	TGCGGCACGTGCAAAT	164	TGCGGTATTTACAAAT	164	TGCGGTATTTACAAAT
96	TGCTCCACGTGGGAAT	71	TGCTCCACGTGGGAAT	164	TGCTCTATTTAGGAAT	126	TGCTCTATTTAGGAAT
146	AACTGCACGTGGAAAT	180	AACTGCACGTGGAAAT	160	AACTGTATTTAGAAAT	93	AACTGTATTTAGAAAT
102	AGCTACACGTGGAAAT	307	AGCTACACGTGGAAAT	160	AGCTATATTTAGAAAT	114	AGCTATATTTAGAAAT
118	CGCTCCACGTGGAAAT	225	CGCTCCACGTGGAAAT	160	CGCTCTATTTAGAAAT	110	CGCTCTATTTAGAAAT
61	TGCTGCACGTGCAAAC	187	TGCTGCACGTGCAAAC	160	TGCTGTATTTACAAAC	237	TGCTGTATTTACAAAC
158	TGCTGCACGTGTTAAT	198	TGCTGCACGTGTTAAT	160	TGCTGTATTTATTAAT	259	TGCTGTATTTATTAAT
83	TGCTGCACGTGAAAGT	140	TGCTGCACGTGAAAGT	158	TGCTGTATTTAAAAGT	203	TGCTGTATTTAAAAGT
118	TGTAGCACGTGGAAAT	244	TGTAGCACGTGGAAAT	158	TGTAGTATTTAGAAAT	101	TGTAGTATTTAGAAAT
118	TGCTGCACGTGCTAAT	197	TGCTGCACGTGCTAAT	157	TGCTGTATTTACTAAT	331	TGCTGTATTTACTAAT
174	TGCTGCACGTGTGAAT	268	TGCTGCACGTGTGAAT	157	TGCTGTATTTATGAAT	202	TGCTGTATTTATGAAT
193	TGCTGCACGTGAACAT	316	TGCTGCACGTGAACAT	154	TGCTGTATTTAAACAT	250	TGCTGTATTTAAACAT
74	TCCGGCACGTGGAAAT	312	TCCGGCACGTGGAAAT	153	TCCGGTATTTAGAAAT	119	TCCGGTATTTAGAAAT
65	TGCTGCACGTGTATAT	102	TGCTGCACGTGTATAT	152	TGCTGTATTTATATAT	204	TGCTGTATTTATATAT
208	TCCAGCACGTGGAAAT	277	TCCAGCACGTGGAAAT	150	TCCAGTATTTAGAAAT	127	TCCAGTATTTAGAAAT
54	TGCTGCACGTGTACAT	90	TGCTGCACGTGTACAT	146	TGCTGTATTTATACAT	216	TGCTGTATTTATACAT
56	TGCAGCACGTGGACAT	115	TGCAGCACGTGGACAT	144	TGCAGTATTTAGACAT	87	TGCAGTATTTAGACAT
126	TCCTACACGTGGAAAT	446	TCCTACACGTGGAAAT	140	TCCTATATTTAGAAAT	162	TCCTATATTTAGAAAT
326	TGCATCACGTGGAAAT	471	TGCATCACGTGGAAAT	140	TGCATTATTTAGAAAT	170	TGCATTATTTAGAAAT
161	TGCTTCACGTGGAAGT	116	TGCTTCACGTGGAAGT	138	TGCTTTATTTAGAAGT	111	TGCTTTATTTAGAAGT
401	TGCCACACGTGGAAAT	591	TGCCACACGTGGAAAT	136	TGCCATATTTAGAAAT	171	TGCCATATTTAGAAAT
54	TGCTGCACGTGGATTT	63	TGCTGCACGTGGATTT	133	TGCTGTATTTAGATTT	321	TGCTGTATTTAGATTT
130	TCCTGCACGTGCAAAT	88	TCCTGCACGTGCAAAT	132	TCCTGTATTTACAAAT	121	TCCTGTATTTACAAAT
198	TGCGACACGTGGAAAT	453	TGCGACACGTGGAAAT	132	TGCGATATTTAGAAAT	130	TGCGATATTTAGAAAT
196	CGCTACACGTGGAAAT	200	CGCTACACGTGGAAAT	131	CGCTATATTTAGAAAT	155	CGCTATATTTAGAAAT
81	TGCTGCACGTGCAACT	93	TGCTGCACGTGCAACT	131	TGCTGTATTTACAACT	218	TGCTGTATTTACAACT
333	AGCAGCACGTGGAAAT	411	AGCAGCACGTGGAAAT	130	AGCAGTATTTAGAAAT	218	AGCAGTATTTAGAAAT
54	TGCAGCACGTGTAAAT	134	TGCAGCACGTGTAAAT	130	TGCAGTATTTATAAAT	191	TGCAGTATTTATAAAT
276	TGCCCCACGTGGAAAT	459	TGCCCCACGTGGAAAT	130	TGCCCTATTTAGAAAT	290	TGCCCTATTTAGAAAT
100	TGCCGCACGTGAAAAT	95	TGCCGCACGTGAAAAT	130	TGCCGTATTTAAAAAT	177	TGCCGTATTTAAAAAT
126	TGCAGCACGTGAAAAT	231	TGCAGCACGTGAAAAT	129	TGCAGTATTTAAAAAT	194	TGCAGTATTTAAAAAT
62	CGCCGCACGTGGAAAT	193	CGCCGCACGTGGAAAT	127	CGCCGTATTTAGAAAT	117	CGCCGTATTTAGAAAT
52	TCCTGCACGTGTAAAT	89	TCCTGCACGTGTAAAT	125	TCCTGTATTTATAAAT	74	TCCTGTATTTATAAAT
324	TGACGCACGTGGAAAT	247	TGACGCACGTGGAAAT	125	TGACGTATTTAGAAAT	178	TGACGTATTTAGAAAT
82	TGCTTCACGTGGACAT	264	TGCTTCACGTGGACAT	124	TGCTTTATTTAGACAT	98	TGCTTTATTTAGACAT
130	TCCTGCACGTGGAACT	56	TCCTGCACGTGGAACT	121	TCCTGTATTTAGAACT	79	TCCTGTATTTAGAACT
388	TGATACACGTGGAAAT	295	TGATACACGTGGAAAT	121	TGATATATTTAGAAAT	145	TGATATATTTAGAAAT
132	CACTGCACGTGGAAAT	131	CACTGCACGTGGAAAT	119	CACTGTATTTAGAAAT	117	CACTGTATTTAGAAAT
409	TGCACCACGTGGAAAT	516	TGCACCACGTGGAAAT	118	TGCACTATTTAGAAAT	385	TGCACTATTTAGAAAT
127	TGCTTCACGTGAAAAT	206	TGCTTCACGTGAAAAT	117	TGCTTTATTTAAAAAT	356	TGCTTTATTTAAAAAT
150	TCTTGCACGTGGAAAT	138	TCTTGCACGTGGAAAT	115	TCTTGTATTTAGAAAT	119	TCTTGTATTTAGAAAT
200	TGTTTCACGTGGAAAT	151	TGTTTCACGTGGAAAT	115	TGTTTTATTTAGAAAT	178	TGTTTTATTTAGAAAT
94	TGCGGCACGTGTAAAT	83	TGCGGCACGTGTAAAT	111	TGCGGTATTTATAAAT	178	TGCGGTATTTATAAAT
66	TGCTTCACGTGGGAAT	143	TGCTTCACGTGGGAAT	111	TGCTTTATTTAGGAAT	133	TGCTTTATTTAGGAAT
108	TGCTTCACGTGGAAAG	133	TGCTTCACGTGGAAAG	108	TGCTTTATTTAGAAAG	95	TGCTTTATTTAGAAAG
76	TGCTTCACGTGGAAAA	135	TGCTTCACGTGGAAAA	107	TGCTTTATTTAGAAAA	166	TGCTTTATTTAGAAAA
295	TGATTCACGTGGAAAT	315	TGATTCACGTGGAAAT	106	TGATTTATTTAGAAAT	97	TGATTTATTTAGAAAT
143	TGCTCCACGTGTAAAT	98	TGCTCCACGTGTAAAT	104	TGCTCTATTTATAAAT	124	TGCTCTATTTATAAAT
98	TGCTGCACGTGAAAAC	116	TGCTGCACGTGAAAAC	103	TGCTGTATTTAAAAAC	242	TGCTGTATTTAAAAAC
51	TGCAGCACGTGGCAAT	97	TGCAGCACGTGGCAAT	99	TGCAGTATTTAGCAAT	144	TGCAGTATTTAGCAAT
52	TGTTGCACGTGAAAAT	86	TGTTGCACGTGAAAAT	99	TGTTGTATTTAAAAAT	112	TGTTGTATTTAAAAAT
65	TGCTGCACGTGGAACA	129	TGCTGCACGTGGAACA	98	TGCTGTATTTAGAACA	209	TGCTGTATTTAGAACA
77	TTCTGCACGTGCAAAT	79	TTCTGCACGTGCAAAT	97	TTCTGTATTTACAAAT	156	TTCTGTATTTACAAAT
251	TGCGTCACGTGGAAAT	360	TGCGTCACGTGGAAAT	95	TGCGTTATTTAGAAAT	152	TGCGTTATTTAGAAAT
143	ACCTGCACGTGGAAAT	221	ACCTGCACGTGGAAAT	90	ACCTGTATTTAGAAAT	193	ACCTGTATTTAGAAAT
52	TTCTGCACGTGGAACT	90	TTCTGCACGTGGAACT	90	TTCTGTATTTAGAACT	106	TTCTGTATTTAGAACT
150	TTCTGCACGTGGAAAA	98	TTCTGCACGTGGAAAA	88	TTCTGTATTTAGAAAA	35	TTCTGTATTTAGAAAA
559	GCCTGCACGTGGAAAT	1104	GCCTGCACGTGGAAAT	87	GCCTGTATTTAGAAAT	214	GCCTGTATTTAGAAAT
75	GGCCGCACGTGGAAAT	219	GGCCGCACGTGGAAAT	87	GGCCGTATTTAGAAAT	149	GGCCGTATTTAGAAAT
65	GGCTACACGTGGAAAT	149	GGCTACACGTGGAAAT	87	GGCTATATTTAGAAAT	115	GGCTATATTTAGAAAT
89	TGCGGCACGTGGTAAT	79	TGCGGCACGTGGTAAT	84	TGCGGTATTTAGTAAT	154	TGCGGTATTTAGTAAT
126	TGCTACACGTGGAATT	124	TGCTACACGTGGAATT	84	TGCTATATTTAGAATT	139	TGCTATATTTAGAATT
77	TGCTTCACGTGGATAT	80	TGCTTCACGTGGATAT	84	TGCTTTATTTAGATAT	148	TGCTTTATTTAGATAT
72	TGCTACACGTGGGAAT	211	TGCTACACGTGGGAAT	82	TGCTATATTTAGGAAT	118	TGCTATATTTAGGAAT
105	CTCTGCACGTGGAAAT	138	CTCTGCACGTGGAAAT	81	CTCTGTATTTAGAAAT	54	CTCTGTATTTAGAAAT
277	TCCTCCACGTGGAAAT	356	TCCTCCACGTGGAAAT	81	TCCTCTATTTAGAAAT	77	TCCTCTATTTAGAAAT
52	TGCTCCACGTGGCAAT	89	TGCTCCACGTGGCAAT	80	TGCTCTATTTAGCAAT	160	TGCTCTATTTAGCAAT
150	GGATGCACGTGGAAAT	127	GGATGCACGTGGAAAT	79	GGATGTATTTAGAAAT	50	GGATGTATTTAGAAAT
204	TGCTGCACGTGTAACT	273	TGCTGCACGTGTAACT	79	TGCTGTATTTATAACT	123	TGCTGTATTTATAACT
194	TTCGGCACGTGGAAAT	265	TTCGGCACGTGGAAAT	79	TTCGGTATTTAGAAAT	123	TTCGGTATTTAGAAAT
64	TGCGGCACGTGGAGAT	98	TGCGGCACGTGGAGAT	78	TGCGGTATTTAGAGAT	65	TGCGGTATTTAGAGAT
124	TTATGCACGTGGAAAT	257	TTATGCACGTGGAAAT	77	TTATGTATTTAGAAAT	146	TTATGTATTTAGAAAT
179	TTCTCCACGTGGAAAT	377	TTCTCCACGTGGAAAT	77	TTCTCTATTTAGAAAT	147	TTCTCTATTTAGAAAT
52	TGCTCCACGTGGATAT	71	TGCTCCACGTGGATAT	76	TGCTCTATTTAGATAT	125	TGCTCTATTTAGATAT
141	TGGCGCACGTGGAAAT	108	TGGCGCACGTGGAAAT	75	TGGCGTATTTAGAAAT	153	TGGCGTATTTAGAAAT
106	AGTTGCACGTGGAAAT	147	AGTTGCACGTGGAAAT	74	AGTTGTATTTAGAAAT	56	AGTTGTATTTAGAAAT
55	TTCTGCACGTGGCAAT	77	TTCTGCACGTGGCAAT	74	TTCTGTATTTAGCAAT	119	TTCTGTATTTAGCAAT
61	GGCAGCACGTGGAAAT	165	GGCAGCACGTGGAAAT	73	GGCAGTATTTAGAAAT	89	GGCAGTATTTAGAAAT
82	TGAGGCACGTGGAAAT	252	TGAGGCACGTGGAAAT	73	TGAGGTATTTAGAAAT	150	TGAGGTATTTAGAAAT
407	TGCGCCACGTGGAAAT	398	TGCGCCACGTGGAAAT	73	TGCGCTATTTAGAAAT	140	TGCGCTATTTAGAAAT
113	TGCTCCACGTGGAACT	139	TGCTCCACGTGGAACT	73	TGCTCTATTTAGAACT	117	TGCTCTATTTAGAACT
153	GACTGCACGTGGAAAT	79	GACTGCACGTGGAAAT	71	GACTGTATTTAGAAAT	83	GACTGTATTTAGAAAT
116	TGGTTCACGTGGAAAT	272	TGGTTCACGTGGAAAT	70	TGGTTTATTTAGAAAT	76	TGGTTTATTTAGAAAT
84	TCGTGCACGTGGAAAT	141	TCGTGCACGTGGAAAT	69	TCGTGTATTTAGAAAT	101	TCGTGTATTTAGAAAT
54	TGCAGCACGTGGAAAA	92	TGCAGCACGTGGAAAA	69	TGCAGTATTTAGAAAA	163	TGCAGTATTTAGAAAA
184	TGCTTCACGTGGAATT	152	TGCTTCACGTGGAATT	69	TGCTTTATTTAGAATT	151	TGCTTTATTTAGAATT
132	TGCTGCACGTGAATAT	206	TGCTGCACGTGAATAT	67	TGCTGTATTTAAATAT	175	TGCTGTATTTAAATAT
72	AGCTGCACGTGGGAAT	55	AGCTGCACGTGGGAAT	66	AGCTGTATTTAGGAAT	35	AGCTGTATTTAGGAAT
95	TGATGCACGTGAAAAT	132	TGATGCACGTGAAAAT	66	TGATGTATTTAAAAAT	209	TGATGTATTTAAAAAT
95	TGCTGCACGTGGACAC	77	TGCTGCACGTGGACAC	66	TGCTGTATTTAGACAC	257	TGCTGTATTTAGACAC
76	AGCTGCACGTGGAAAA	51	AGCTGCACGTGGAAAA	65	AGCTGTATTTAGAAAA	87	AGCTGTATTTAGAAAA
75	TGCTGCACGTGATAAT	261	TGCTGCACGTGATAAT	65	TGCTGTATTTAATAAT	211	TGCTGTATTTAATAAT
181	ATCTGCACGTGGAAAT	288	ATCTGCACGTGGAAAT	60	ATCTGTATTTAGAAAT	86	ATCTGTATTTAGAAAT
123	GTCTGCACGTGGAAAT	152	GTCTGCACGTGGAAAT	60	GTCTGTATTTAGAAAT	157	GTCTGTATTTAGAAAT
274	TCCCGCACGTGGAAAT	303	TCCCGCACGTGGAAAT	59	TCCCGTATTTAGAAAT	150	TCCCGTATTTAGAAAT
76	TGCTGCACGTGGGACT	63	TGCTGCACGTGGGACT	58	TGCTGTATTTAGGACT	115	TGCTGTATTTAGGACT
118	TGCTCCACGTGGAAAC	138	TGCTCCACGTGGAAAC	57	TGCTCTATTTAGAAAC	124	TGCTCTATTTAGAAAC
96	AGCCGCACGTGGAAAT	236	AGCCGCACGTGGAAAT	55	AGCCGTATTTAGAAAT	124	AGCCGTATTTAGAAAT
89	TGGTGCACGTGGAAAA	118	TGGTGCACGTGGAAAA	53	TGGTGTATTTAGAAAA	34	TGGTGTATTTAGAAAA
157	CGCGGCACGTGGAAAT	290	CGCGGCACGTGGAAAT	52	CGCGGTATTTAGAAAT	106	CGCGGTATTTAGAAAT

## Sheet: Table 5f
Supplementary Table 5f. Read counts for individual cell lineages from sample SHMT2 E-box Exp 1 used for the analysis in Fig. 2b.
Read_count_Day2_CACGTG	Sequence_tag	Read_count_Day8_CACGTG	Sequence_tag	Read_count_Day2_TATTTA	Sequence_tag	Read_count_Day8_TATTTA	Sequence_tag
83	AATCTCACGTGGCATT	102	AATCTCACGTGGCATT	64	AATCTTATTTAGCATT	166	AATCTTATTTAGCATT
96	AATTCCACGTGGCATT	197	AATTCCACGTGGCATT	82	AATTCTATTTAGCATT	101	AATTCTATTTAGCATT
1359	ATTTTCACGTGGCATT	2024	ATTTTCACGTGGCATT	299	ATTTTTATTTAGCATT	337	ATTTTTATTTAGCATT
101	CAAATCACGTGGCATT	374	CAAATCACGTGGCATT	54	CAAATTATTTAGCATT	243	CAAATTATTTAGCATT
78	CAATACACGTGGCATT	313	CAATACACGTGGCATT	79	CAATATATTTAGCATT	124	CAATATATTTAGCATT
67	CAATCCACGTGGCATT	111	CAATCCACGTGGCATT	53	CAATCTATTTAGCATT	63	CAATCTATTTAGCATT
56	CAATTCACGTGGCATA	158	CAATTCACGTGGCATA	80	CAATTTATTTAGCATA	102	CAATTTATTTAGCATA
75	CAATTCACGTGGCTTT	54	CAATTCACGTGGCTTT	88	CAATTTATTTAGCTTT	166	CAATTTATTTAGCTTT
71	CAATTCACGTGGGATT	15	CAATTCACGTGGGATT	85	CAATTTATTTAGGATT	126	CAATTTATTTAGGATT
90	CACGTCACGTGGCATT	174	CACGTCACGTGGCATT	78	CACGTTATTTAGCATT	123	CACGTTATTTAGCATT
94	CACTACACGTGGCATT	288	CACTACACGTGGCATT	118	CACTATATTTAGCATT	105	CACTATATTTAGCATT
50	CACTTCACGTGGCATC	95	CACTTCACGTGGCATC	63	CACTTTATTTAGCATC	102	CACTTTATTTAGCATC
112	CAGGTCACGTGGCATT	209	CAGGTCACGTGGCATT	161	CAGGTTATTTAGCATT	229	CAGGTTATTTAGCATT
141	CAGTACACGTGGCATT	202	CAGTACACGTGGCATT	99	CAGTATATTTAGCATT	216	CAGTATATTTAGCATT
68	CAGTCCACGTGGCATT	121	CAGTCCACGTGGCATT	99	CAGTCTATTTAGCATT	144	CAGTCTATTTAGCATT
55	CAGTTCACGTGACATT	154	CAGTTCACGTGACATT	140	CAGTTTATTTAACATT	357	CAGTTTATTTAACATT
71	CAGTTCACGTGGAATT	59	CAGTTCACGTGGAATT	166	CAGTTTATTTAGAATT	113	CAGTTTATTTAGAATT
108	CATAACACGTGGCATT	300	CATAACACGTGGCATT	123	CATAATATTTAGCATT	280	CATAATATTTAGCATT
60	CATATCACGTGACATT	168	CATATCACGTGACATT	86	CATATTATTTAACATT	290	CATATTATTTAACATT
102	CATATCACGTGCCATT	165	CATATCACGTGCCATT	132	CATATTATTTACCATT	152	CATATTATTTACCATT
174	CATATCACGTGGCATA	541	CATATCACGTGGCATA	95	CATATTATTTAGCATA	139	CATATTATTTAGCATA
56	CATATCACGTGGCATG	163	CATATCACGTGGCATG	75	CATATTATTTAGCATG	139	CATATTATTTAGCATG
69	CATATCACGTGTCATT	131	CATATCACGTGTCATT	67	CATATTATTTATCATT	376	CATATTATTTATCATT
138	CATCGCACGTGGCATT	60	CATCGCACGTGGCATT	80	CATCGTATTTAGCATT	124	CATCGTATTTAGCATT
60	CATCTCACGTGTCATT	40	CATCTCACGTGTCATT	105	CATCTTATTTATCATT	117	CATCTTATTTATCATT
91	CATGACACGTGGCATT	120	CATGACACGTGGCATT	117	CATGATATTTAGCATT	106	CATGATATTTAGCATT
104	CATTACACGTGCCATT	144	CATTACACGTGCCATT	239	CATTATATTTACCATT	271	CATTATATTTACCATT
81	CATTACACGTGGAATT	196	CATTACACGTGGAATT	195	CATTATATTTAGAATT	262	CATTATATTTAGAATT
79	CATTACACGTGGCAAT	307	CATTACACGTGGCAAT	85	CATTATATTTAGCAAT	188	CATTATATTTAGCAAT
93	CATTACACGTGGCATA	196	CATTACACGTGGCATA	81	CATTATATTTAGCATA	224	CATTATATTTAGCATA
51	CATTACACGTGGGATT	85	CATTACACGTGGGATT	146	CATTATATTTAGGATT	129	CATTATATTTAGGATT
79	CATTACACGTGGTATT	84	CATTACACGTGGTATT	103	CATTATATTTAGTATT	176	CATTATATTTAGTATT
132	CATTACACGTGTCATT	187	CATTACACGTGTCATT	62	CATTATATTTATCATT	331	CATTATATTTATCATT
58	CATTCCACGTGACATT	50	CATTCCACGTGACATT	102	CATTCTATTTAACATT	183	CATTCTATTTAACATT
73	CATTCCACGTGGCAAT	45	CATTCCACGTGGCAAT	79	CATTCTATTTAGCAAT	187	CATTCTATTTAGCAAT
50	CATTCCACGTGGCTTT	125	CATTCCACGTGGCTTT	60	CATTCTATTTAGCTTT	170	CATTCTATTTAGCTTT
52	CATTGCACGTGCCATT	41	CATTGCACGTGCCATT	121	CATTGTATTTACCATT	230	CATTGTATTTACCATT
53	CATTGCACGTGGAATT	144	CATTGCACGTGGAATT	111	CATTGTATTTAGAATT	255	CATTGTATTTAGAATT
99	CATTTCACGTGAAATT	252	CATTTCACGTGAAATT	232	CATTTTATTTAAAATT	432	CATTTTATTTAAAATT
105	CATTTCACGTGACAAT	237	CATTTCACGTGACAAT	53	CATTTTATTTAACAAT	546	CATTTTATTTAACAAT
97	CATTTCACGTGACAGT	95	CATTTCACGTGACAGT	101	CATTTTATTTAACAGT	299	CATTTTATTTAACAGT
136	CATTTCACGTGACATA	180	CATTTCACGTGACATA	80	CATTTTATTTAACATA	412	CATTTTATTTAACATA
77	CATTTCACGTGACATG	113	CATTTCACGTGACATG	89	CATTTTATTTAACATG	403	CATTTTATTTAACATG
60	CATTTCACGTGACCTT	163	CATTTCACGTGACCTT	245	CATTTTATTTAACCTT	294	CATTTTATTTAACCTT
50	CATTTCACGTGACTTT	125	CATTTCACGTGACTTT	126	CATTTTATTTAACTTT	274	CATTTTATTTAACTTT
53	CATTTCACGTGATATT	121	CATTTCACGTGATATT	153	CATTTTATTTAATATT	339	CATTTTATTTAATATT
53	CATTTCACGTGCCATA	132	CATTTCACGTGCCATA	97	CATTTTATTTACCATA	355	CATTTTATTTACCATA
50	CATTTCACGTGCCATC	146	CATTTCACGTGCCATC	57	CATTTTATTTACCATC	166	CATTTTATTTACCATC
97	CATTTCACGTGCCTTT	173	CATTTCACGTGCCTTT	60	CATTTTATTTACCTTT	197	CATTTTATTTACCTTT
65	CATTTCACGTGGCAAA	313	CATTTCACGTGGCAAA	150	CATTTTATTTAGCAAA	316	CATTTTATTTAGCAAA
54	CATTTCACGTGGCAAC	32	CATTTCACGTGGCAAC	214	CATTTTATTTAGCAAC	134	CATTTTATTTAGCAAC
62	CATTTCACGTGGCAGA	274	CATTTCACGTGGCAGA	76	CATTTTATTTAGCAGA	252	CATTTTATTTAGCAGA
70	CATTTCACGTGGCAGG	323	CATTTCACGTGGCAGG	91	CATTTTATTTAGCAGG	249	CATTTTATTTAGCAGG
60	CATTTCACGTGGCCTG	115	CATTTCACGTGGCCTG	90	CATTTTATTTAGCCTG	154	CATTTTATTTAGCCTG
57	CATTTCACGTGGGATA	79	CATTTCACGTGGGATA	87	CATTTTATTTAGGATA	231	CATTTTATTTAGGATA
148	CATTTCACGTGTAATT	188	CATTTCACGTGTAATT	234	CATTTTATTTATAATT	358	CATTTTATTTATAATT
129	CATTTCACGTGTCATA	303	CATTTCACGTGTCATA	129	CATTTTATTTATCATA	375	CATTTTATTTATCATA
54	CATTTCACGTGTCCTT	79	CATTTCACGTGTCCTT	191	CATTTTATTTATCCTT	242	CATTTTATTTATCCTT
53	CATTTCACGTGTCGTT	61	CATTTCACGTGTCGTT	71	CATTTTATTTATCGTT	286	CATTTTATTTATCGTT
1319	CCATTCACGTGGCATT	1721	CCATTCACGTGGCATT	54	CCATTTATTTAGCATT	183	CCATTTATTTAGCATT
100	CCTATCACGTGGCATT	245	CCTATCACGTGGCATT	68	CCTATTATTTAGCATT	98	CCTATTATTTAGCATT
60	CGTTGCACGTGGCATT	53	CGTTGCACGTGGCATT	137	CGTTGTATTTAGCATT	55	CGTTGTATTTAGCATT
52	CGTTTCACGTGGCGTT	29	CGTTTCACGTGGCGTT	76	CGTTTTATTTAGCGTT	75	CGTTTTATTTAGCGTT
116	CTTATCACGTGGCATT	124	CTTATCACGTGGCATT	100	CTTATTATTTAGCATT	124	CTTATTATTTAGCATT
51	CTTTTCACGTGGGATT	47	CTTTTCACGTGGGATT	100	CTTTTTATTTAGGATT	79	CTTTTTATTTAGGATT
52	GACTTCACGTGGCATT	46	GACTTCACGTGGCATT	57	GACTTTATTTAGCATT	78	GACTTTATTTAGCATT
77	GATTTCACGTGGCCTT	52	GATTTCACGTGGCCTT	56	GATTTTATTTAGCCTT	112	GATTTTATTTAGCCTT
62	TAATTCACGTGGCATT	101	TAATTCACGTGGCATT	59	TAATTTATTTAGCATT	168	TAATTTATTTAGCATT
64	TATATCACGTGGCATT	99	TATATCACGTGGCATT	79	TATATTATTTAGCATT	122	TATATTATTTAGCATT
140	TTTTTCACGTGGCATT	422	TTTTTCACGTGGCATT	102	TTTTTTATTTAGCATT	191	TTTTTTATTTAGCATT

## Sheet: Table 5g
Supplementary Table 5g. Read counts for individual cell lineages from the negative control sample used for the analysis in Fig. 2b.
Read_count_Day2_original	Sequence_tag	Read_count_Day8_original	Sequence_tag	Read_count_Day2_mutated	Sequence_tag	Read_count_Day8_mutated	Sequence_tag
7410	CTAAAAGTTAGCTTCACC	5446	CTAAAAGTTAGCTTCACC	1837	CTAAAAGTAAGTTTCACC	808	CTAAAAGTAAGTTTCACC
335	CTAAACGTTAGCTTAACC	433	CTAAACGTTAGCTTAACC	727	CTAAACGTAAGTTTAACC	187	CTAAACGTAAGTTTAACC
228	CTAAACGTTAGCTTCACA	212	CTAAACGTTAGCTTCACA	265	CTAAACGTAAGTTTCACA	257	CTAAACGTAAGTTTCACA
2810	CTAAACGTTAGCTTCACC	4318	CTAAACGTTAGCTTCACC	694	CTAAACGTAAGTTTCACC	586	CTAAACGTAAGTTTCACC
355	CTAAACGTTAGCTTCACG	76	CTAAACGTTAGCTTCACG	226	CTAAACGTAAGTTTCACG	97	CTAAACGTAAGTTTCACG
77	CTAAACGTTAGCTTCACT	74	CTAAACGTTAGCTTCACT	219	CTAAACGTAAGTTTCACT	87	CTAAACGTAAGTTTCACT
316	CTAAACGTTAGCTTGACC	119	CTAAACGTTAGCTTGACC	218	CTAAACGTAAGTTTGACC	30	CTAAACGTAAGTTTGACC
528	CTAAACGTTAGCTTTACC	220	CTAAACGTTAGCTTTACC	346	CTAAACGTAAGTTTTACC	262	CTAAACGTAAGTTTTACC
3326	CTAAAGGTTAGCTTCACC	1568	CTAAAGGTTAGCTTCACC	667	CTAAAGGTAAGTTTCACC	315	CTAAAGGTAAGTTTCACC
6451	CTAAATGTTAGCTTCACC	3110	CTAAATGTTAGCTTCACC	867	CTAAATGTAAGTTTCACC	698	CTAAATGTAAGTTTCACC
565	CTCAAAGTTAGCTTAACC	640	CTCAAAGTTAGCTTAACC	346	CTCAAAGTAAGTTTAACC	320	CTCAAAGTAAGTTTAACC
209	CTCAAAGTTAGCTTCACA	350	CTCAAAGTTAGCTTCACA	344	CTCAAAGTAAGTTTCACA	177	CTCAAAGTAAGTTTCACA
6012	CTCAAAGTTAGCTTCACC	7832	CTCAAAGTTAGCTTCACC	1104	CTCAAAGTAAGTTTCACC	1172	CTCAAAGTAAGTTTCACC
60	CTCAAAGTTAGCTTCACG	85	CTCAAAGTTAGCTTCACG	100	CTCAAAGTAAGTTTCACG	83	CTCAAAGTAAGTTTCACG
300	CTCAAAGTTAGCTTCACT	112	CTCAAAGTTAGCTTCACT	374	CTCAAAGTAAGTTTCACT	84	CTCAAAGTAAGTTTCACT
125	CTCAAAGTTAGCTTGACC	307	CTCAAAGTTAGCTTGACC	312	CTCAAAGTAAGTTTGACC	124	CTCAAAGTAAGTTTGACC
510	CTCAAAGTTAGCTTTACC	219	CTCAAAGTTAGCTTTACC	751	CTCAAAGTAAGTTTTACC	253	CTCAAAGTAAGTTTTACC
388	CTCAACGTTAGCTTAACA	704	CTCAACGTTAGCTTAACA	619	CTCAACGTAAGTTTAACA	283	CTCAACGTAAGTTTAACA
915	CTCAACGTTAGCTTAACC	13407	CTCAACGTTAGCTTAACC	393	CTCAACGTAAGTTTAACC	166	CTCAACGTAAGTTTAACC
120	CTCAACGTTAGCTTAACT	232	CTCAACGTTAGCTTAACT	79	CTCAACGTAAGTTTAACT	128	CTCAACGTAAGTTTAACT
478	CTCAACGTTAGCTTCACA	7205	CTCAACGTTAGCTTCACA	170	CTCAACGTAAGTTTCACA	286	CTCAACGTAAGTTTCACA
192	CTCAACGTTAGCTTCACG	173	CTCAACGTTAGCTTCACG	97	CTCAACGTAAGTTTCACG	67	CTCAACGTAAGTTTCACG
93	CTCAACGTTAGCTTGACA	67	CTCAACGTTAGCTTGACA	206	CTCAACGTAAGTTTGACA	414	CTCAACGTAAGTTTGACA
202	CTCAACGTTAGCTTGACC	312	CTCAACGTTAGCTTGACC	83	CTCAACGTAAGTTTGACC	273	CTCAACGTAAGTTTGACC
71	CTCAACGTTAGCTTGACG	152	CTCAACGTTAGCTTGACG	186	CTCAACGTAAGTTTGACG	74	CTCAACGTAAGTTTGACG
391	CTCAACGTTAGCTTGACT	109	CTCAACGTTAGCTTGACT	180	CTCAACGTAAGTTTGACT	142	CTCAACGTAAGTTTGACT
397	CTCAACGTTAGCTTTACA	203	CTCAACGTTAGCTTTACA	440	CTCAACGTAAGTTTTACA	200	CTCAACGTAAGTTTTACA
102	CTCAACGTTAGCTTTACC	638	CTCAACGTTAGCTTTACC	281	CTCAACGTAAGTTTTACC	102	CTCAACGTAAGTTTTACC
191	CTCAACGTTAGCTTTACG	40	CTCAACGTTAGCTTTACG	209	CTCAACGTAAGTTTTACG	63	CTCAACGTAAGTTTTACG
80	CTCAACGTTAGCTTTACT	158	CTCAACGTTAGCTTTACT	284	CTCAACGTAAGTTTTACT	191	CTCAACGTAAGTTTTACT
472	CTCAAGGTTAGCTTAACC	17	CTCAAGGTTAGCTTAACC	511	CTCAAGGTAAGTTTAACC	103	CTCAAGGTAAGTTTAACC
204	CTCAAGGTTAGCTTCACA	54	CTCAAGGTTAGCTTCACA	96	CTCAAGGTAAGTTTCACA	147	CTCAAGGTAAGTTTCACA
2988	CTCAAGGTTAGCTTCACC	2040	CTCAAGGTTAGCTTCACC	549	CTCAAGGTAAGTTTCACC	660	CTCAAGGTAAGTTTCACC
91	CTCAAGGTTAGCTTCACT	15	CTCAAGGTTAGCTTCACT	115	CTCAAGGTAAGTTTCACT	115	CTCAAGGTAAGTTTCACT
417	CTCAAGGTTAGCTTTACC	137	CTCAAGGTTAGCTTTACC	211	CTCAAGGTAAGTTTTACC	139	CTCAAGGTAAGTTTTACC
496	CTCAATGTTAGCTTAACC	90	CTCAATGTTAGCTTAACC	714	CTCAATGTAAGTTTAACC	336	CTCAATGTAAGTTTAACC
164	CTCAATGTTAGCTTCACA	138	CTCAATGTTAGCTTCACA	167	CTCAATGTAAGTTTCACA	186	CTCAATGTAAGTTTCACA
2614	CTCAATGTTAGCTTCACC	4669	CTCAATGTTAGCTTCACC	1287	CTCAATGTAAGTTTCACC	497	CTCAATGTAAGTTTCACC
82	CTCAATGTTAGCTTCACT	83	CTCAATGTTAGCTTCACT	284	CTCAATGTAAGTTTCACT	159	CTCAATGTAAGTTTCACT
370	CTCAATGTTAGCTTGACC	84	CTCAATGTTAGCTTGACC	317	CTCAATGTAAGTTTGACC	124	CTCAATGTAAGTTTGACC
286	CTCAATGTTAGCTTTACC	90	CTCAATGTTAGCTTTACC	397	CTCAATGTAAGTTTTACC	280	CTCAATGTAAGTTTTACC
3759	CTGAAAGTTAGCTTCACC	2283	CTGAAAGTTAGCTTCACC	778	CTGAAAGTAAGTTTCACC	313	CTGAAAGTAAGTTTCACC
252	CTGAACGTTAGCTTAACC	85	CTGAACGTTAGCTTAACC	380	CTGAACGTAAGTTTAACC	181	CTGAACGTAAGTTTAACC
1617	CTGAACGTTAGCTTCACC	1365	CTGAACGTTAGCTTCACC	418	CTGAACGTAAGTTTCACC	237	CTGAACGTAAGTTTCACC
158	CTGAACGTTAGCTTCACG	34	CTGAACGTTAGCTTCACG	83	CTGAACGTAAGTTTCACG	94	CTGAACGTAAGTTTCACG
245	CTGAACGTTAGCTTGACC	27	CTGAACGTTAGCTTGACC	210	CTGAACGTAAGTTTGACC	114	CTGAACGTAAGTTTGACC
1614	CTGAAGGTTAGCTTCACC	1088	CTGAAGGTTAGCTTCACC	254	CTGAAGGTAAGTTTCACC	288	CTGAAGGTAAGTTTCACC
2744	CTGAATGTTAGCTTCACC	1427	CTGAATGTTAGCTTCACC	419	CTGAATGTAAGTTTCACC	290	CTGAATGTAAGTTTCACC
5401	CTTAAAGTTAGCTTCACC	3436	CTTAAAGTTAGCTTCACC	1149	CTTAAAGTAAGTTTCACC	728	CTTAAAGTAAGTTTCACC
195	CTTAACGTTAGCTTAACC	167	CTTAACGTTAGCTTAACC	296	CTTAACGTAAGTTTAACC	274	CTTAACGTAAGTTTAACC
211	CTTAACGTTAGCTTCACA	247	CTTAACGTTAGCTTCACA	207	CTTAACGTAAGTTTCACA	46	CTTAACGTAAGTTTCACA
869	CTTAACGTTAGCTTCACC	1854	CTTAACGTTAGCTTCACC	562	CTTAACGTAAGTTTCACC	240	CTTAACGTAAGTTTCACC
235	CTTAACGTTAGCTTTACC	49	CTTAACGTTAGCTTTACC	188	CTTAACGTAAGTTTTACC	206	CTTAACGTAAGTTTTACC
2512	CTTAAGGTTAGCTTCACC	2032	CTTAAGGTTAGCTTCACC	363	CTTAAGGTAAGTTTCACC	275	CTTAAGGTAAGTTTCACC
3159	CTTAATGTTAGCTTCACC	3353	CTTAATGTTAGCTTCACC	767	CTTAATGTAAGTTTCACC	204	CTTAATGTAAGTTTCACC
